# Supplementary material for: Development of Cytoplasmic Male Sterile IR24 and IR64 Using CW-CMS/Rf17 System
Source: Rice (N Y). 2016 May 11;9:22. doi: 10.1186/s12284-016-0097-2 (PMC4864779; doi:10.1186/s12284-016-0097-2)
Supplement: Additional file 1: Table S1. — Comparison of agronomic characteristics between CMS line and maintainer line in 2015. (XLS 35 kb) [file 12284_2016_97_MOESM1_ESM.xls]

## Sheet: Table 1
Table S1 Comparison of agronomic characteristics between CMS line and maintainer line in 2015
Year	2015 (n=6)
Lines	CWA x IR24 (BC6F1)	IR24	CWA x IR64 (BC6F1)	IR64
	CMS	Maintainer	CMS	Maintainer
Stem length (cm)	83.3 ± 0.7	81.6 ± 1.6	94.3 ± 1.1	94.2 ± 1.9
Panicle length (cm)	24.5 ± 0.4	23.7 ± 0.7	29.0 ± 0.5*	26.0 ± 1.0
Length of exserted panicle (cm)	22.9 ± 0.3	22.3 ± 0.9	29.0 ± 0.5*	26.0 ± 1.0
Distance between panicle base and auricle of flag leaf (cm)	-1.6 ± 0.3	-1.4 ± 0.5	3.1 ± 0.5	3.1 ± 1.1
Panicle exsertion rate (%)	93.5	94.1	100.0	100.0
Number of panicle per plant	13.7 ± 0.8	12.8 ± 0.7	14.3 ± 1.1	14.2 ± 0.8
Number of spikelet per panicle	220.5 ± 10.3	213.7 ± 12.6	165.5 ± 5.8*	140.3 ± 5.8
* indicates that the value is significantly different from the value for the wild type (p < 0.05).
